# Supplementary material for: Cerebroplacental ratio in predicting adverse perinatal outcome: a meta‐analysis of individual participant data
Source: BJOG. 2020 Jun 8;128(2):226–35. doi: 10.1111/1471-0528.16287 (PMC7818434; doi:10.1111/1471-0528.16287)
Supplement: Supplementary file 1 — Appendix S1. Search strategy. Appendix S2. Study selection. Appendix S3. Data changes. Appendix S4. (a) Characteristics of data sets included in the IPD. (b) Blinding of study results and conclusion scoring of data sets included in the IPD. (c) References of accompanying studies to data sets included in the IPD. Appendix S5. Results of QUADAS‐2 assessment of risk of bias and applicability concerns. Appendix S6. Details of outcome measures reported in studies that contributed to the IPD. Appendix S7. Areas‐under‐the‐curves, in each included individual study, of UA PI, MCA PI, CPR and CPR added to UA PI for the composite adverse perinatal outcome. Data sets 4, 10 and 15–17 were not included here, as the composite adverse outcome was not provided. Appendix S8. Scatter plots. Appendix S9. Subgroup analyses presented in tables. Appendix S10. Sensitivity analyses. Appendix S11. (a) Studies not included in the IPD. (b) References of studies not included in the IPD. (c) Reported accuracy estimates of CPR in studies unavailable for the IPD versus in studies included in the IPD. [file BJO-128-226-s001.zip]

Archive with 11 entries (11 files):
- bjo16287-sup-0001-AppendixS1-S11.pdf
- bjo16287-sup-0002-ICMJE1.pdf
- bjo16287-sup-0003-ICMJE2.pdf
- bjo16287-sup-0004-ICMJE3.pdf
- bjo16287-sup-0005-ICMJE4.pdf
- bjo16287-sup-0006-ICMJE5.pdf
- bjo16287-sup-0007-ICMJE6.pdf
- bjo16287-sup-0008-ICMJE7.pdf
- bjo16287-sup-0009-ICMJE8.pdf
- bjo16287-sup-0010-ICMJE9.pdf
- bjo16287-sup-0011-ICMJE10.pdf
